# Supplementary material for: Adaptive Plasticity of Phytochelatin Synthase Under Chromium Stress and Sulfur Availability in Scenedesmus acutus
Source: Plants (Basel). 2026 Feb 6;15(3):510. doi: 10.3390/plants15030510 (PMC12899622; doi:10.3390/plants15030510)
Supplement: Supplementary file 1 [file plants-15-00510-s001.zip]

Archive with 10 entries (7 files):
- Supplementary materials/
- Supplementary materials/Supplementary Figures.pdf
- Supplementary materials/Table S1.xlsx
- Supplementary materials/table S2.xlsx
- __MACOSX/
- __MACOSX/._Supplementary materials
- __MACOSX/Supplementary materials/
- __MACOSX/Supplementary materials/._Supplementary Figures.pdf
- __MACOSX/Supplementary materials/._Table S1.xlsx
- __MACOSX/Supplementary materials/._table S2.xlsx
