# Supplementary material for: Adaptive Plasticity of Phytochelatin Synthase Under Chromium Stress and Sulfur Availability in Scenedesmus acutus
Source: Plants (Basel). 2026 Feb 6;15(3):510. doi: 10.3390/plants15030510 (PMC12899622; doi:10.3390/plants15030510)
Supplement: Supplementary file 1 [file plants-15-00510-s001.zip › Supplementary materials/Table S1.xlsx]

## Sheet: Table S1
Table S1. PCS sequences belonging to different green algal taxa, retrieved from data banks and used for phylogenetic analysis
Accession Number	Subphylum	Class	Order	Family	Specie	Motif
UTN00421.1	Chlorophytina	Chlorophyceae	Volvocales	Chlamydomonadaceae	Chlamydomonas acidophila	QVNDAYC
GAX75692.1	Chlorophytina	Chlorophyceae	Volvocales	Chlamydomonadaceae	Chlamydomonas eustigma	QDEPAFC
GAX77974.1	Chlorophytina	Chlorophyceae	Volvocales	Chlamydomonadaceae	Chlamydomonas eustigma	QVNDAYC
KAG2441032.1	Chlorophytina	Chlorophyceae	Volvocales	Chlamydomonadaceae	Chlamydomonas incerta	QDEPAFC
KAG2431128.1	Chlorophytina	Chlorophyceae	Volvocales	Chlamydomonadaceae	Chlamydomonas incerta	QEEPQYC
Cre07.g319500	Chlorophytina	Chlorophyceae	Volvocales	Chlamydomonadaceae	Chlamydomonas reinhardtii	QDEPAFC
Cre14.g629960	Chlorophytina	Chlorophyceae	Volvocales	Chlamydomonadaceae	Chlamydomonas reinhardtii	QEEPQYC
XP_001701021.2	Chlorophytina	Chlorophyceae	Volvocales	Chlamydomonadaceae	Chlamydomonas reinhardtii	QDEPAFC
XP_042917037.1	Chlorophytina	Chlorophyceae	Volvocales	Chlamydomonadaceae	Chlamydomonas reinhardtii	QEEPQYC
KAG2450417.1	Chlorophytina	Chlorophyceae	Volvocales	Chlamydomonadaceae	Chlamydomonas schloesseri	QDEPAFC
KAG1678204.1	Chlorophytina	Chlorophyceae	Volvocales	Chlamydomonadaceae	Chlamydomonas sp. UWO241	QDEPAFC
KAG1678305.1	Chlorophytina	Chlorophyceae	Volvocales	Chlamydomonadaceae	Chlamydomonas sp.UWO241	QAEPAFC
KAG1663029.1	Chlorophytina	Chlorophyceae	Volvocales	Chlamydomonadaceae	Chlamydomonas sp.UWO241	QVNGAFC
KAG2486906.1	Chlorophytina	Chlorophyceae	Volvocales	Chlamydomonadaceae	Edaphochlamys debaryana	QDEPAFC
KAG2486905.1	Chlorophytina	Chlorophyceae	Volvocales	Chlamydomonadaceae	Edaphochlamys debaryana	QDEPAFC
KAG2486764.1	Chlorophytina	Chlorophyceae	Volvocales	Chlamydomonadaceae	Edaphochlamys debaryana	QEEPSYC
KAF5828256.1	Chlorophytina	Chlorophyceae	Volvocales	Dunaliellaceae	Dunaliella salina	QDEPAFC
KAF5828933.1	Chlorophytina	Chlorophyceae	Volvocales	Dunaliellaceae	Dunaliella salina	QINSAFC
GFR47124.1	Chlorophytina	Chlorophyceae	Volvocales	Goniaceae	Astrephomene gubernaculifera	QDEPAFC
GFR44278.1	Chlorophytina	Chlorophyceae	Volvocales	Goniaceae	Astrephomene gubernaculifera	QEEPQYC
KXZ56469.1	Chlorophytina	Chlorophyceae	Volvocales	Goniaceae	Gonium pectorale	QDEPAFC
KXZ42198.1	Chlorophytina	Chlorophyceae	Volvocales	Goniaceae	Gonium pectorale	QEEPQYC
GFH08774.1	Chlorophytina	Chlorophyceae	Volvocales	Haematococaceae	Haematococcus lacustris	QDEPAYC
KAJ9527416.1	Chlorophytina	Chlorophyceae	Volvocales	Haematococaceae	Haematococcus lacustris	QDEPAYC
GFH31505.1	Chlorophytina	Chlorophyceae	Volvocales	Haematococaceae	Haematococcus lacustris	QDEPAYC
GLC33020.1	Chlorophytina	Chlorophyceae	Volvocales	Volvocaceae	Pleodorina starrii	QDEPAFC
GLC50442.1	Chlorophytina	Chlorophyceae	Volvocales	Volvocaceae	Pleodorina starrii	QDEPAFC
GLC38513.1	Chlorophytina	Chlorophyceae	Volvocales	Volvocaceae	Pleodorina starrii	QEEPQYC
GIL44461.1	Chlorophytina	Chlorophyceae	Volvocales	Volvocaceae	Volvox africanus	QDEPAFC
GLI65554.1	Chlorophytina	Chlorophyceae	Volvocales	Volvocaceae	Volvox africanus	QDEPAFC
GIL66082.1	Chlorophytina	Chlorophyceae	Volvocales	Volvocaceae	Volvox africanus	QEEPQYC
GLI67703.1	Chlorophytina	Chlorophyceae	Volvocales	Volvocaceae	Volvox carteri	QEEPQYC
XP_002953242.1	Chlorophytina	Chlorophyceae	Volvocales	Volvocaceae	Volvox carteri	QEEPQYC
XP_002955080.1	Chlorophytina	Chlorophyceae	Volvocales	Volvocaceae	Volvox carteri	QDEPAFC
GIL75768.1	Chlorophytina	Chlorophyceae	Volvocales	Volvocaceae	Volvox reticuliferus	QDEPAFC
GIL75769.1	Chlorophytina	Chlorophyceae	Volvocales	Volvocaceae	Volvox reticuliferus	QDEPAFC
GIL86497.1	Chlorophytina	Chlorophyceae	Volvocales	Volvocaceae	Volvox reticuliferus	QEEPQYC
GIL86496.1	Chlorophytina	Chlorophyceae	Volvocales	Volvocaceae	Volvox reticuliferus	QEEPQYC
Cz01g22010.t1	Chlorophytina	Chlorophyceae	Sphaeropleales	Chromochloridaceae	Chromochloris zofingiensis	QDEPAFC
KAF8063847.1	Chlorophytina	Chlorophyceae	Sphaeropleales	Scenedesmaceae	Scenedesmus sp.PABB004	QDEPAFC
AWG96785.2	Chlorophytina	Chlorophyceae	Sphaeropleales	Scenedesmaceae	Scenedesmus acutus	QDEPAFC
Sceobl393_2|1686822	Chlorophytina	Chlorophyceae	Sphaeropleales	Scenedesmaceae	Scenedesmus obliquus UTEX 393	QDEPAFC
KAF6260230.1	Chlorophytina	Chlorophyceae	Sphaeropleales	Scenedesmaceae	Scenedesmus sp. NREL 46B-D4	QDEPAFC
KAF6260231.1	Chlorophytina	Chlorophyceae	Sphaeropleales	Scenedesmaceae	Scenedesmus. sp. NREL 46B-D3	QDEPAFC
WIA42506.1	Chlorophytina	Chlorophyceae	Sphaeropleales	Scenedesmaceae	Tetradesmus obliquus	QDEPAFC
WIA22074.1	Chlorophytina	Chlorophyceae	Sphaeropleales	Scenedesmaceae	Tetradesmus obliquus	QDEPAFC
KAI8471447.1	Chlorophytina	Chlorophyceae	Sphaeropleales	Selenastraceae	Monoraphidium minutum	QDEPAFC
XP_013904478.1	Chlorophytina	Chlorophyceae	Sphaeropleales	Selenastraceae	Monoraphidium neglectum	QDEPAFC
GBF98758.1	Chlorophytina	Chlorophyceae	Sphaeropleales	Selenastraceae	Raphidocelis subcapitata	QDEPAFC
QDZ22485.1	Chlorophytina	Chloropicophyceae	Chloropicales	Chloropycaceae	Chloropicon primus	QQEPAYC
WZN64526.1	Chlorophytina	Chloropicophyceae	Chloropicales	Chloropycaceae	Chloropicon roscoffiensis	QQEPAYC
CAG9467137.1	Chlorophytina	Pedinophyceae		Pedinophyceae	Pedinophyceae sp.YPF-701	QIEPAFC
RMZ52137.1	Chlorophytina	Trebouxiophyceae	Chlorellales	Chlorellaceae	Auxenochlorella protothecoides	QDEPAFC
XP_011400951.1	Chlorophytina	Trebouxiophyceae	Chlorellales	Chlorellaceae	Auxenochlorella protothecoides	QDEPAFC
KAG7668718.1	Chlorophytina	Trebouxiophyceae	Chlorellales	Chlorellaceae	Chlorella desiccata	QDEPAYC
KAI7846153.1	Chlorophytina	Trebouxiophyceae	Chlorellales	Chlorellaceae	Chlorella ohadii	QDEPAYC
PRW61025.1	Chlorophytina	Trebouxiophyceae	Chlorellales	Chlorellaceae	Chlorella sorokiniana	QDEPAYC
XP_005845668.1	Chlorophytina	Trebouxiophyceae	Chlorellales	Chlorellaceae	Chlorella variabilis	QDEPAYC
KAI3424114.1	Chlorophytina	Trebouxiophyceae	Chlorellales	Chlorellaceae	Chlorella vulgaris	QDEPAFC
PSC73990.1	Chlorophytina	Trebouxiophyceae	Chlorellales	Chlorellaceae	Micractinium conductrix	QDEPAYC
KAK2078214.1	Chlorophytina	Trebouxiophyceae	Chlorellales	Chlorellaceae	Prototheca wickerhamii	QDEPAFC
Bobra.0054s0046.2.p	Chlorophytina	Trebouxiophyceae	Trebouxiales	Botryococcaceae	Botryococcus braunii_v2.1	QDEPAFC
Bobra.0054s0046.1.p	Chlorophytina	Trebouxiophyceae	Trebouxiales	Botryococcaceae	Botryococcus braunii_v2.2	QDEPAFC
AWV56809.1	Chlorophytina	Trebouxiophyceae	Trebouxiales	Trebouxiaceae	Trebouxia lynnea	QDEPAFC
KAI8100441.1	Chlorophytina	Trebouxiophyceae	Trebouxiophyceae incertae sedis	Chlorellales incertae sedis	Picochlorum sp. BPE23	QDEPAFC
KAI8114564.1	Chlorophytina	Trebouxiophyceae	Trebouxiophyceae incertae sedis	Chlorellales incertae sedis	Picochlorum sp. BPE23	QDEPAFC
WPT11264.1	Chlorophytina	Trebouxiophyceae	Trebouxiophyceae incertae sedis	Chlorellales incertae sedis	Picochlorum.sp._SENEW3	QDEPAFC
BDA49508.1	Chlorophytina	Trebouxiophyceae	Trebouxiophyceae incertae sedis	Coccomixaceae	Coccomyxa sp. Obi	QDEPAFC
XP_005643662.1	Chlorophytina	Trebouxiophyceae	Trebouxiophyceae incertae sedis	Coccomixaceae	Coccomyxa subellipsoidea	QDEPAYC
CAL0293561.1	Chlorophytina	Trebouxiophyceae	Trebouxiophyceae incertae sedis	Coccomixaceae	Coccomyxa viridis_g7346	QDEPSFC
GMH45993.1	Chlorophytina	Ulvophyceae	Bryopsidales	Bryopsidaceae	Bryopsis sp. KO-2023	QDEPAFC
CAD7697773.1	Chlorophytina	Ulvophyceae	Bryopsidales	Ostreobiaceae	Ostreobium quekettii	QDEPAFC
XP_002504454.1	Prasinophytina	Mamiellophyceae	Mamiellales	Mamiellaceae	Micromonas commoda	QRNQAFC
CCMP1545 v3.0|157841	Prasinophytina	Mamiellophyceae	Mamiellales	Mamiellaceae	Micromonas pusilla	QRNQAFC
GHP08185.1	Prasinophytina	Pyramimonadophyceae	Pseudoscorfieldiales	Pycnococcaceae	Pycnococcus provasolii	QNEPAFC
GHP09795.1	Prasinophytina	Pyramimonadophyceae	Pseudoscorfieldiales	Pycnococcaceae	Pycnococcus provasolii	QVTQSFC
KAK3274031.1	Prasinophytina	Pyramimonadophyceae	Pyramimonadales	Pyramimonadaceae	Cymbomonas tetramitiformis	QEEPAFC
KAK3271146.1	Prasinophytina	Pyramimonadophyceae	Pyramimonadales	Pyramimonadaceae	Cymbomonas tetramitiformis	QNSQSYC
