# Supplementary material for: Adaptive Plasticity of Phytochelatin Synthase Under Chromium Stress and Sulfur Availability in Scenedesmus acutus
Source: Plants (Basel). 2026 Feb 6;15(3):510. doi: 10.3390/plants15030510 (PMC12899622; doi:10.3390/plants15030510)
Supplement: Supplementary file 1 [file plants-15-00510-s001.zip › Supplementary materials/table S2.xlsx]

## Sheet: Foglio1
Table S2. PCS sequences retrieved from the Scenedesmaceae annotated genomes available in Phycocosm
Exons No.	Accession Number	Sub-phylum	Class	Order	Family	Specie	Motif
6	DesarB2533_2|127211	Chlorophytina	Chlorophyceae	Sphaeropleales	Scenedesmaceae	Desmodesmus armatus UTEX B 25333	QDEPAFC
7	Scedim1|1746827	Chlorophytina	Chlorophyceae	Sphaeropleales	Scenedesmaceae	Scenedesmus dimorphus	QDEPAFC
9	SceoblEN4_1|615852	Chlorophytina	Chlorophyceae	Sphaeropleales	Scenedesmaceae	Scenedesmus obliquus EN0004 UTEX3155	QDEPAFC
7	Acuobl2326_1|2808362	Chlorophytina	Chlorophyceae	Sphaeropleales	Scenedesmaceae	Scenedesmus obliquus SAG 2326	QDEPAFC
6	Sceobl1450_1|982760	Chlorophytina	Chlorophyceae	Sphaeropleales	Scenedesmaceae	Scenedesmus obliquus UTEX 1450	QDEPAFC
7	Sceobl2630_1|817422	Chlorophytina	Chlorophyceae	Sphaeropleales	Scenedesmaceae	Scenedesmus obliquus UTEX 2630	QDEPAFC
5	Sceobl393_2|1686822	Chlorophytina	Chlorophyceae	Sphaeropleales	Scenedesmaceae	Scenedesmus obliquus UTEX 393	QDEPAFC
8	Sceob152z_1|5524	Chlorophytina	Chlorophyceae	Sphaeropleales	Scenedesmaceae	Scenedesmus obliquus UTEX3031	QDEPAFC
9	Sob3031_h1_1|4564	Chlorophytina	Chlorophyceae	Sphaeropleales	Scenedesmaceae	Scenedesmus obliquus UTEX3031 haplotipe 1	QDEPAFC
8	Sob3031_h2_1|5534	Chlorophytina	Chlorophyceae	Sphaeropleales	Scenedesmaceae	Scenedesmus obliquus UTEX3031 haplotipe 2	QDEPAFC
7	SceoblDOE13_1|440332	Chlorophytina	Chlorophyceae	Sphaeropleales	Scenedesmaceae	Scenedesmus obliquus var DOE0013	QDEPAFC
7	ScespWC1_1|737128	Chlorophytina	Chlorophyceae	Sphaeropleales	Scenedesmaceae	Scenedesmus sp. WC-1	QDEPAFC
7	Scesp_1|917250	Chlorophytina	Chlorophyceae	Sphaeropleales	Scenedesmaceae	Scenedesmus. sp. NREL 46B-D3	QDEPAFC
8	TetrdesSNI2_1|7811851	Chlorophytina	Chlorophyceae	Sphaeropleales	Scenedesmaceae	Tetradesmus deserticola SNI-2	QDEPAFC
6	Tetrobl72_1|3759432	Chlorophytina	Chlorophyceae	Sphaeropleales	Scenedesmaceae	Tetradesmus obliquus UTEX 72	QDEPAFC
